# Supplementary material for: The interaction of Lin28A/Rho associated coiled-coil containing protein kinase2 accelerates the malignancy of ovarian cancer
Source: Oncogene. 2018 Sep 28;38(9):1381–97. doi: 10.1038/s41388-018-0512-9 (PMC6372474; doi:10.1038/s41388-018-0512-9)
Supplement: Supplementary file 6 — Table S1 [file 41388_2018_512_MOESM6_ESM.xls]

## Sheet: Sheet1
Supplement Table S1 Lin28 and ROCK2 expression in Normal Ovarian Tissue and OC Tissue（Data from GSE18520）
Gene	Lin28A				ROCK2
ID/GB_ACC /RefSeq Transcript ID	219823_at/g13375937/NM_024674				211504_x_at/g4520224/D87931
	Expression				Expression
	Sample	REF	Sample	REF	Sample	REF	Sample	REF
	N1	80.1321	T23	210.112	N1	402.492	T23	469.536
	N2	70.1332	T24	162.411	N2	359.101	T24	434.606
	N3	68.4202	T25	150.02	N3	507.552	T25	464.281
	N4	67.7744	T26	82.5617	N4	410.219	T26	332.821
	N5	81.3698	T27	147.529	N5	86.3924	T27	384.35
	N6	74.7715	T28	91.2174	N6	72.2663	T28	339.574
	N7	81.9146	T29	0.712018	N7	105.222	T29	70.8563
	N8	62.2641	T30	152.717	N8	90.6587	T30	387.582
	N9	61.9579	T31	181.03	N9	181.727	T31	378.852
	N10	80.1054	T32	169.558	N10	80.7499	T32	418.668
	T1	164.788	T33	183.266	T1	441.254	T33	443.994
	T2	121.662	T34	189.169	T2	410.388	T34	458.276
	T3	192.306	T35	164.991	T3	469.547	T35	430.126
	T4	184.785	T36	284.214	T4	418.124	T36	500.957
	T5	217.181	T37	192.705	T5	415.961	T37	446.595
	T6	211.126	T38	416.151	T6	442.484	T38	403.156
	T7	119.546	T39	138.944	T7	242.23	T39	499.177
	T8	212.126	T40	178.174	T8	484.038	T40	438.986
	T9	216.471	T41	327.621	T9	447.008	T41	498.7
	T10	137.387	T42	292.211	T10	190.645	T42	528.27
	T11	137.816	T43	45.6249	T11	449.908	T43	288.538
	T12	183.789	T44	100.746	T12	421.828	T44	150.703
	T13	138.458	T45	64.1104	T13	368.627	T45	138.311
	T14	178.973	T46	59.9416	T14	264.387	T46	97.2825
	T15	163.328	T47	103.056	T15	385.15	T47	132.441
	T16	148.828	T48	75.3607	T16	281.355	T48	170.74
	T17	210.088	T49	70.5247	T17	572.646	T49	122.047
	T18	262.6	T50	57.7548	T18	453.169	T50	126.228
	T19	115.568	T51	45.7783	T19	354.968	T51	84.128
	T20	190.876	T52	127.827	T20	438.446	T52	175.352
	T21	199.378	T53	92.2612	T21	475.848	T53	86.4091
	T22	179.322			T22	381.95
