# Supplementary material for: The interaction of Lin28A/Rho associated coiled-coil containing protein kinase2 accelerates the malignancy of ovarian cancer
Source: Oncogene. 2018 Sep 28;38(9):1381–97. doi: 10.1038/s41388-018-0512-9 (PMC6372474; doi:10.1038/s41388-018-0512-9)
Supplement: Supplementary file 7 — Table S2 [file 41388_2018_512_MOESM7_ESM.xls]

## Sheet: Sheet1
		Supplement Table S2 The clinical information of OC patients tissues (N=195)
		Variable	No. of Patients（N, %）	Lin28A		ROCK2
				Low expression （N, %）	High expression（N, %）	Low expression （N, %）	High expression（N, %）
		Age
		≤55	110（56.4%）	40（36.4%）	70（63.6%）	37（33.6%）	73（66.4%）
		≥56	85（43.6%）	30（35.3%）	55（64.7%）	29（34.1%）	56（65.9%）
		Pathological classification
		Serous adenocarcinoma	131（67.2%）	40（30.5%）	91（69.5%）	39（29.8%）	92（70.2%）
		Mucinous adenocarcinoma	39（20%）	13（33.3%）	26（66.7%）	11（28.2%）	28（71.8%）
		Malignant cell carcinoma	9（4.6%）	2（22.2%）	7（77.8%）	2（22.2%）	7（77.8%）
		Teratoma	10（5.1%）	9（90.0%）	1（10.0%）	9（90.0%）	1（10.0%）
		Sarcoma	6（3.1%）	6（100.0%）	0（0%）	6（100%）	0（0%）
		TNM Stage
		TNM I	66（33.9%）	5（7.6%）	61（92.4%）	3（4.5%）	63（95.5%）
		TNM II	39（20%）	13（33.3%）	26（66.7%）	11（28.2%）	28（71.8%）
		TNM III	72（36.9%）	44（61,1%）	28（38.9%）	46（63.9%）	26（36.1%）
		Unknow	18（9.2%）	8（44.4%）	10（55.6%）	6（33.3%）	12（66.7%）
